# Supplementary material for: Activation of the human insulin receptor by non-insulin-related peptides
Source: Nat Commun. 2022 Sep 28;13:5695. doi: 10.1038/s41467-022-33315-8 (PMC9519552; doi:10.1038/s41467-022-33315-8)
Supplement: Supplementary file 3 — Source Data [file 41467_2022_33315_MOESM3_ESM.xlsx]

## Sheet: Sheet Index
Sheet Name	Description
Fig 1b	Ki and EC50 values computed from individual run data for primary peptide set. Individual run data are in Sheet Supp Fig 2b and Sheet Supp Fig 2c, respectively. These values are included in the Table comprising Figure 1b.
Fig 2a gel	Uncropped Coomassie-stained gel associated with Figure 2a in ms.
Fig 3d Ki data	Ki values for mutant IM172N22(-) peptides, computed for three independent runs and then converted to a ratio with respect to the Ki for the unmutated peptide. Individual Ki values are computed from the individual run data presented in Sheet Supp Fig 7a-d. These ratios are then those plotted in Figure 3d.
Fig 3d IC50 data	IC50 Values for mutant IM172N22(-) peptides, computed for three independent runs and then converted to a ratio with respect to the Ki for the unmutated peptide. Individual IC50 values are computed the individual run data presented in Sheet Supp Fig 7e-h. These ratios are then those plotted in Figure 3d.
Supp Fig 2b	Individual run binding measurements for Figure 1b
Supp Fig 2c	Individual run activation measurements for Figure 1b
Supp Fig 2d-h	Individual run cooperativity measurements for Supplementary Figure 2d-h
Supp Fig 7a-d	Individual run binding measurements for mutant peptides in Figure 3d
Supp Fig 7e-h	Individual run activation measurements for mutant peptides in Figure 3d
Supp Fig 8	Individual measurements for the circular dichrosim plots presented in Supplementary Figure 8
S519 LCMS	Primary peptide quality control data
IM459 LCMS	Primary peptide quality control data
IM459N21 LCMS	Primary peptide quality control data
IM459C14 LCMS	Primary peptide quality control data
IM172 LCMS	Primary peptide quality control data
IM172N22 LCMS	Primary peptide quality control data
IM172C13 LCMS	Primary peptide quality control data
IM172N22(-) LCMS	Mutant peptide quality control data
S1A LCMS	Mutant peptide quality control data
L2A LCMS	Mutant peptide quality control data
E3A LCMS	Mutant peptide quality control data
E3R LCMS	Mutant peptide quality control data
E4A LCMS	Mutant peptide quality control data
E4R LCMS	Mutant peptide quality control data
E5A LCMS	Mutant peptide quality control data
E5R LCMS	Mutant peptide quality control data
W6A LCMS	Mutant peptide quality control data
Q8A LCMS	Mutant peptide quality control data
I9A LCMS	Mutant peptide quality control data
E10A LCMS	Mutant peptide quality control data
E10R LCMS	Mutant peptide quality control data
E12A LCMS	Mutant peptide quality control data
E12R LCMS	Mutant peptide quality control data
V13A LCMS	Mutant peptide quality control data
Y14A LCMS	Mutant peptide quality control data
G15A LCMS	Mutant peptide quality control data
R16E LCMS	Mutant peptide quality control data
R16A LCMS	Mutant peptide quality control data
P18A LCMS	Mutant peptide quality control data
P19A LCMS	Mutant peptide quality control data
S20A LCMS	Mutant peptide quality control data
E21R LCMS	Mutant peptide quality control data
E21R LCMS	Mutant peptide quality control data
S22A LCMS	Mutant peptide quality control data

## Sheet: Compound Index
Lab Serial Number (LSN)	Peptide manuscript nomenclature	Supplier	LCMS
3885522	IM172N22-	Mimotopes	Mimotopes
3942075	S1A	CPC	CPC
3942076	L2A	CPC	CPC
3885504	E3A	Mimotopes	Mimotopes
3885506	E3R	Mimotopes	Mimotopes
3885511	E4A	Mimotopes	Mimotopes
3885512	E4R	Mimotopes	Mimotopes
3885507	E5A	Mimotopes	Mimotopes
3885508	E5R	Mimotopes	Mimotopes
3885509	W6A	Mimotopes	Mimotopes
3885513	Q8A	Mimotopes	Mimotopes
3885514	I9A	Mimotopes	Mimotopes
3885515	E10A	Mimotopes	Mimotopes
3885516	E10R	Mimotopes	Mimotopes
3942077	E12A	CPC	CPC
3942079	E12R	CPC	CPC
3942080	V13A	CPC	CPC
3885510	Y14A	Mimotopes	Mimotopes
3942082	G15A	CPC	CPC
3942083	R16E	CPC	CPC
3942084	R16A	CPC	CPC
3942085	P18A	CPC	CPC
3942086	P19A	CPC	CPC
3942087	S20A	CPC	CPC
3942088	E21A	CPC	CPC
3942089	E21R	CPC	CPC
3942090	S22A	CPC	CPC
2518346	BHI	Lilly	Humalin Standard formulation
2929045	IM172	CPC	CPC
3045779	IM172C13	CPC	CPC
3045777	IM172N22	CPC	Lilly
3043770	IM459	CPC	CPC
3310007	S519	CPC	CPC
3874478	IM459C13	CPC	CPC
3841688	IM459N21	CPC	Lilly

## Sheet: Fig 1b
These values are derived in turn from the analysis of the source data for Supp figs 2b and 2c
LSN	Peptide	hIRA Binding Ki (nM) Run 1	hIRA Binding Ki (nM) Run 2	hIRA Binding Ki (nM) Run 3	IRA Binding Ki (nM) Mean	SD	SEM
2518346	BHI	0.284932	0.259706	0.236314	0.260317	0.0243144	0.0143026
2929045	IM172	0.256207	0.264638	0.244409	0.255085	0.0101608	0.00597696
3045779	IM172C13	238.608	388.468	302.088	309.721	75.2213	44.2478
3045777	IM172N22	3.40359	2.45142	3.38434	3.07978	0.544262	0.320154
3043770	IM459	0.19056	0.21056	0.217135	0.206085	0.0138411	0.00814184
3874478	IM459C13	191.598	213.003	239	214.534	23.7378	13.9634
3841688	IM459N21	7.87692	11.9946	11.7896	10.5537	2.32042	1.36495
3310007	S519	3.30995	3.11142	3.12193	3.1811	0.111711	0.0657125
LSN	Peptide	hIRA Phosph EC50(nM) Run 1	hIRA Phosph EC50(nM) Run 2	hIRA Phosph EC50(nM) Run 3	hIRA Phosph EC50(nM) Mean	SD	SEM
2518346	BHI	2.34186	2.82257	2.46825	2.54423	0.249197	0.146586
2929045	IM172	6.35174	8.06781	6.75749	7.05901	0.896888	0.527581
3045779	IM172C13	>10000	>10000	>10000	>10000
3045777	IM172N22	>1000	>1000	>1000	>1000
3043770	IM459	6.53421	8.0903	7.44382	7.35611	0.781744	0.459849
3874478	IM459C13	>1000	>1000	>1000	>1000
3841688	IM459N21	>1000	>1000	>1000	>1000
3310007	S519	5.06393	7.06851	6.00213	6.04486	1.00297	0.589985

## Sheet: Fig 2a gel
	Uncropped source gel for Figure 2a

## Sheet: Fig 3d Ki data
LSN	Peptide	Sequence	hIRA Binding Ki (nM) Run 1	hIRA Binding Ki (nM) Run 2	hIRA Binding Ki (nM) Run 3	hIRA Binding Ki(nM) Mean	Stdv	SEM		Ratio 1	Ratio 2	Ratio 3	Ratio mean	SD ratio
3885504	E3A	[cys11-cys17]Ac-SLAEEWAQIECEVYGRCPPSES-NH2	335.175	352.956	337.002	341.711	9.78093	5.75349		41.0719	43.2507	41.2958	41.8728	6.01705
3885506	E3R	[cys11-cys17]Ac-SLREEWAQIECEVYGRCPPSES-NH2	>1213	>4165	>4240	>4240	n.d.	n.d.		n.d.	n.d.	n.d.	n.d.	n.d.
3885507	E5A	[cys11-cys17]Ac-SLEEAWAQIECEVYGRCPPSES-NH2	106.674	97.8385	89.367	97.9598	8.65411	5.09065		13.0717	11.989	10.9509	12.0039	1.99548
3885508	E5R	[cys11-cys17]Ac-SLEERWAQIECEVYGRCPPSES-NH2	620.14	540.961	500.101	553.734	61.0306	35.9003		75.9912	66.2887	61.2817	67.8539	12.1338
3885509	W6A	[cys11-cys17]Ac-SLEEEAAQIECEVYGRCPPSES-NH2	>1213	>4165	>4240	>4240	n.d.	n.d.		n.d.	n.d.	n.d.	n.d.	n.d.
3885510	Y14A	[cys11-cys17]Ac-SLEEEWAQIECEVAGRCPPSES-NH2	>1213	>4165	>4240	>4240	n.d.	n.d.		n.d.	n.d.	n.d.	n.d.	n.d.
3885511	E4A	[cys11-cys17]Ac-SLEAEWAQIECEVYGRCPPSES-NH2	28.9583	20.0381	27.5107	25.5024	4.78721	2.816		3.54851	2.45544	3.37113	3.12503	0.733332
3885512	E4R	[cys11-cys17]Ac-SLEREWAQIECEVYGRCPPSES-NH2	42.3728	35.7336	35.9009	38.0024	3.78575	2.22691		5.19231	4.37875	4.39925	4.65677	0.803259
3885513	Q8A	[cys11-cys17]Ac-SLEEEWAAIECEVYGRCPPSES-NH2	5.17047	6.66945	6.30912	6.04968	0.782443	0.460261		0.633583	0.817265	0.773112	0.74132	0.141741
3885514	I9A	[cys11-cys17]Ac-SLEEEWAQAECEVYGRCPPSES-NH2	951.921	835.5	1068.31	951.91	116.404	68.4729		116.647	102.381	130.909	116.646	21.7548
3885515	E10A	[cys11-cys17]Ac-SLEEEWAQIACEVYGRCPPSES-NH2	19.4326	16.416	21.1677	19.0055	2.40448	1.4144		2.38124	2.0116	2.59387	2.3289	0.440871
3885516	E10R	[cys11-cys17]Ac-SLEEEWAQIRCEVYGRCPPSES-NH2	3.77259	3.1117	4.22584	3.70337	0.560288	0.329581		0.462288	0.381303	0.517829	0.453807	0.0937953
3885522	IM172N22-	[cys11-cys17]Ac-SLEEEWAQIECEVYGRCPPSES-NH2	7.06782	8.05532	9.35892	8.16069	1.14918	0.675986		0.866082	0.987089	1.14683	1	0.199148
LSN	Peptide	Sequence	hIRA Binding Ki (nM) Run 1	hIRA Binding Ki (nM) Run 2	hIRA Binding Ki (nM) Run 3	IRA Binding Ki (nM) Mean	Stdv	SEM		Ratio 1	Ratio 2	Ratio 3	Ratio mean	SD ratio
3942075	S1A	[cys11-cys17]Ac-ALEEEWAQIECEVYGRCPPSES-NH2	8.71126	8.06393	10.5242	9.09981	1.27534	0.750201		1.06747	0.988143	1.28963	1.11508	0.221539
3942076	L2A	[cys11-cys17]Ac-SAEEEWAQIECEVYGRCPPSES-NH2	>5000	>5000	>5000	>5000	n.d.	n.d.		n.d.	n.d.	n.d.	n.d.	n.d.
3942077	E12A	[cys11-cys17]Ac-SLEEEWAQIECAVYGRCPPSES-NH2	44.8982	52.1656	53.8534	50.3057	4.75846	2.7991		5.50177	6.3923	6.59912	6.1644	1.04572
3942079	E12R	[cys11-cys17]Ac-SLEEEWAQIECRVYGRCPPSES-NH2	116.586	126.235	151.873	131.565	18.2373	10.7278		14.2863	15.4687	18.6104	16.1218	3.18563
3942080	V13A	[cys11-cys17]Ac-SLEEEWAQIECEAYGRCPPSES-NH2	202.878	264.838	177.289	215.002	45.0158	26.4799		24.8604	32.4529	21.7248	26.346	6.64773
3942082	G15A	[cys11-cys17]Ac-SLEEEWAQIECEVYARCPPSES-NH2	96.9971	117.279	83.6891	99.3218	16.9153	9.95019		11.8859	14.3712	10.2551	12.1708	2.68957
3942083	R16E	[cys11-cys17]Ac-SLEEEWAQIECEVYGECPPSES-NH2	145.061	183.826	172.23	167.039	19.8969	11.704		17.7756	22.5258	21.1048	20.4688	3.77527
3942084	R16A	[cys11-cys17]Ac-SLEEEWAQIECEVYGACPPSES-NH2	211.18	236.945	235.327	227.817	14.4311	8.48885		25.8777	29.0349	28.8367	27.9165	4.31058
3942085	P18A	[cys11-cys17]Ac-SLEEEWAQIECEVYGRCAPSES-NH2	20.6201	21.2209	27.3388	23.0599	3.71773	2.1869		2.52677	2.60038	3.35006	2.82573	0.604878
3942086	P19A	[cys11-cys17]Ac-SLEEEWAQIECEVYGRCPASES-NH2	13.0272	12.8944	16.1592	14.0269	1.8478	1.08694		1.59633	1.58006	1.98013	1.71884	0.331443
3942087	S20A	[cys11-cys17]Ac-SLEEEWAQIECEVYGRCPPAES-NH2	4.71934	5.7038	5.7716	5.39825	0.58893	0.34643		0.578301	0.698937	0.707244	0.661494	0.117835
3942088	E21A	[cys11-cys17]Ac-SLEEEWAQIECEVYGRCPPSAS-NH2	19.7887	18.1672	14.6711	17.5423	2.61538	1.53846		2.42488	2.22618	1.79778	2.14961	0.440842
3942089	E21R	[cys11-cys17]Ac-SLEEEWAQIECEVYGRCPPSRS-NH2	8.74818	8.05453	9.90793	8.90355	0.936415	0.550833		1.07199	0.986992	1.2141	1.09103	0.191758
3942090	S22A	[cys11-cys17]Ac-SLEEEWAQIECEVYGRCPPSEA-NH2	14.5532	16.1243	17.8253	16.1676	1.63648	0.962633		1.78333	1.97585	2.18429	1.98116	0.343577
The source of the Ki values are from Analyzer calculations from the data displayed in Supplementary Figure 7a-d
n.d. = not determined

## Sheet: Fig 3d IC50 data
LSN	Peptide	Sequence	hIRA Phosph IC50(nM) Run 1	hIRA Phosph IC50(nM) Run 2	hIRA Phosph IC50(nM) Run 3	hIRA Phosph IC50(nM) Mean	SD	SEM		Ratio 1	Ratio 2	Ratio 3	Ratio mean	SD ratio
3045777	IM172N22	IM462, site 2 of IM172	16.6	16.9799	17.0381	16.8727	0.237926	0.139956		0.206666	0.211396	0.21212	0.210061	0.0124763
3885504	E3A	[cys11-cys17]Ac-SLAEEWAQIECEVYGRCPPSES-NH2	1212.39	1189	1302.15	1234.51	59.7292	35.1349		15.0939	14.8028	16.2114	15.3694	1.15727
3885506	E3R	[cys11-cys17]Ac-SLREEWAQIECEVYGRCPPSES-NH2	>10000	>10000	>10000	>10000	n.d.	n.d.		n.d.	n.d.	n.d.	n.d.	n.d.
3885507	E5A	[cys11-cys17]Ac-SLEEAWAQIECEVYGRCPPSES-NH2	315.978	264.353	377.741	319.357	56.7696	33.3939		3.93384	3.29113	4.70278	3.97592	0.743062
3885508	E5R	[cys11-cys17]Ac-SLEERWAQIECEVYGRCPPSES-NH2	1351.46	1339.51	1323.05	1338.01	14.2623	8.3896		16.8253	16.6766	16.4717	16.6579	0.977353
3885509	W6A	[cys11-cys17]Ac-SLEEEAAQIECEVYGRCPPSES-NH2	>10000	>10000	>10000	>10000	n.d.	n.d.		n.d.	n.d.	n.d.	n.d.	n.d.
3885510	Y14A	[cys11-cys17]Ac-SLEEEWAQIECEVAGRCPPSES-NH2	>10000	>10000	>10000	>10000	n.d.	n.d.		n.d.	n.d.	n.d.	n.d.	n.d.
3885511	E4A	[cys11-cys17]Ac-SLEAEWAQIECEVYGRCPPSES-NH2	240.988	205.048	205.922	217.319	20.5025	12.0603		3.00024	2.55279	2.56368	2.70557	0.299199
3885512	E4R	[cys11-cys17]Ac-SLEREWAQIECEVYGRCPPSES-NH2	367.226	259.033	348.331	324.863	57.7883	33.9931		4.57187	3.22489	4.33663	4.04447	0.756346
3885513	Q8A	[cys11-cys17]Ac-SLEEEWAAIECEVYGRCPPSES-NH2	84.3187	92.099	99.284	91.9005	7.48461	4.40271		1.04975	1.14661	1.23606	1.14414	0.114194
3885514	I9A	[cys11-cys17]Ac-SLEEEWAQAECEVYGRCPPSES-NH2	4745.04	4290.53	4549.91	4528.49	228.01	134.123		59.0746	53.416	56.6452	56.3786	4.31726
3885515	E10A	[cys11-cys17]Ac-SLEEEWAQIACEVYGRCPPSES-NH2	272.323	216.648	236.043	241.671	28.2613	16.6243		3.39036	2.69721	2.93868	3.00875	0.392338
3885516	E10R	[cys11-cys17]Ac-SLEEEWAQIRCEVYGRCPPSES-NH2	26.6475	27.4461	24.4658	26.1864	1.5427	0.907472		0.331754	0.341697	0.304593	0.326015	0.0268828
3885522	IM172N22-	[cys11-cys17]Ac-SLEEEWAQIECEVYGRCPPSES-NH2	84.9837	75.7156	80.2695	80.3229	4.63429	2.72605
LSN	Peptide	Sequence	hIRA Phosph IC50(nM) Run 1	hIRA Phosph IC50(nM) Run 2	hIRA Phosph IC50(nM) Run 3	hIRA Phosph IC50(nM) Mean	SD	SEM		Ratio 1	Ratio 2	Ratio 3	Ratio mean	SD ratio
3942075	S1A	[cys11-cys17]Ac-ALEEEWAQIECEVYGRCPPSES-NH2	118.71	126.858	121.432	122.334	4.14791	2.43995		1.47791	1.57935	1.5118	1.52302	0.101922
3942076	L2A	[cys11-cys17]Ac-SAEEEWAQIECEVYGRCPPSES-NH2	7523.37	7642.37	7686.97	7617.57	84.5713	49.7478		93.664	95.1455	95.7008	94.8368	5.57206
3942077	E12A	[cys11-cys17]Ac-SLEEEWAQIECAVYGRCPPSES-NH2	342.919	247.174	294.744	294.946	47.8726	28.1603		4.26925	3.07726	3.66949	3.672	0.632536
3942079	E12R	[cys11-cys17]Ac-SLEEEWAQIECRVYGRCPPSES-NH2	2868.74	2921.94	2669.92	2820.2	132.838	78.1402		35.7151	36.3774	33.2398	35.1107	2.61509
3942080	V13A	[cys11-cys17]Ac-SLEEEWAQIECEAYGRCPPSES-NH2	2321.02	2400.83	2832.39	2518.08	275.111	161.83		28.8961	29.8897	35.2625	31.3495	3.87331
3942082	G15A	[cys11-cys17]Ac-SLEEEWAQIECEVYARCPPSES-NH2	600.989	587.363	623.686	604.012	18.3492	10.7936		7.48216	7.31252	7.76473	7.5198	0.490327
3942083	R16E	[cys11-cys17]Ac-SLEEEWAQIECEVYGECPPSES-NH2	1117.14	1161	1465.4	1247.85	189.679	111.576		13.9081	14.4542	18.2439	15.5354	2.52584
3942084	R16A	[cys11-cys17]Ac-SLEEEWAQIECEVYGACPPSES-NH2	583.294	517.209	743.536	614.68	116.382	68.4601		7.26187	6.43912	9.25684	7.65261	1.51471
3942085	P18A	[cys11-cys17]Ac-SLEEEWAQIECEVYGRCAPSES-NH2	158.027	142.52	123.355	141.3	17.3679	10.2164		1.96739	1.77433	1.53574	1.75915	0.238862
3942086	P19A	[cys11-cys17]Ac-SLEEEWAQIECEVYGRCPASES-NH2	171.514	108.85	147.666	142.677	31.6282	18.6048		2.1353	1.35516	1.8384	1.77629	0.406882
3942087	S20A	[cys11-cys17]Ac-SLEEEWAQIECEVYGRCPPAES-NH2	53.178	39.593	52.6046	48.4585	7.68312	4.51948		0.662052	0.492923	0.654914	0.603297	0.101789
3942088	E21A	[cys11-cys17]Ac-SLEEEWAQIECEVYGRCPPSAS-NH2	147.386	122.365	131.925	133.892	12.626	7.42706		1.83492	1.52341	1.64244	1.66692	0.184278
3942089	E21R	[cys11-cys17]Ac-SLEEEWAQIECEVYGRCPPSRS-NH2	28.3947	26.801	28.999	28.0649	1.13547	0.667926		0.353507	0.333666	0.36103	0.349401	0.0246215
3942090	S22A	[cys11-cys17]Ac-SLEEEWAQIECEVYGRCPPSEA-NH2	77.6735	103.163	88.4724	89.7698	12.7943	7.52608		0.967016	1.28436	1.10146	1.11761	0.171843
The source of the IC50 values are from Analyzer calculations from the data displayed in Supplementary Figure 7e-h
n.d. = not determined

## Sheet: Supp Fig 2b
LSN	Peptide	Conc. [μM]	% Bound 1	% Bound 2	% Bound 3	% Bound Mean	STDV	SEM
2518346	BHI	0.2	99.5804	100.454	101.273	-0.435755	57.6311	0.497899
2518346	BHI	0.0666667	93.1469	102.572	99.8586	1.47424	56.657	2.854
2518346	BHI	0.0222222	100.14	88.9561	92.5035	6.13349	54.8602	3.36182
2518346	BHI	0.00740741	88.1119	87.7458	86.8458	12.4321	50.7618	0.383251
2518346	BHI	0.00246914	81.958	67.171	84.2999	22.1904	43.6787	5.46321
2518346	BHI	0.000823045	60.6993	65.3555	62.2348	37.2368	36.4628	1.39568
2518346	BHI	0.000274348	43.0769	47.2012	50.3536	53.1228	26.1424	2.14655
2518346	BHI	9.14495e-05	22.3776	24.8109	19.2362	77.8584	13.6763	1.64402
2518346	BHI	3.04832e-05	16.5035	16.3389	3.67751	87.8267	9.48112	4.32825
2518346	BHI	1.01611e-05	8.11189	8.16944	0.848656	94.29	4.7001	2.47655
2929045	IM172	0.5	92.8671	94.705	94.4837	5.98138	53.8666	0.590197
2929045	IM172	0.166667	95.3846	94.0998	97.0297	4.49528	54.607	0.863892
2929045	IM172	0.0555556	99.5804	94.4024	99.5757	2.14716	56.0258	1.75773
2929045	IM172	0.0185185	96.5035	94.4024	96.181	4.30435	55.1091	0.665599
2929045	IM172	0.00617284	88.1119	80.4841	91.0891	13.4383	48.8151	3.21753
2929045	IM172	0.00205761	80.8392	70.4992	77.7935	23.6227	43.9913	3.12555
2929045	IM172	0.000685871	55.1049	54.1604	56.2942	44.8135	31.5453	0.628974
2929045	IM172	0.000228624	25.1748	19.6672	29.4201	75.246	13.2343	2.8765
2929045	IM172	7.62079e-05	-17.3427	-6.95915	-15.8416	113.381	8.72753	3.30118
2929045	IM172	2.54026e-05	-7.55245	-13.3132	-14.9929	111.953	6.67666	2.29548
3045779	IM172C13	4	80.2797	96.2178	93.3522	10.0501	49.2895	4.99784
3045779	IM172C13	1.33333	80.2797	73.8275	78.0764	22.6055	43.836	1.92923
3045779	IM172C13	0.444444	53.986	58.6989	56.5771	43.5793	32.3587	1.38844
3045779	IM172C13	0.148148	38.3217	35.0983	30.5516	65.3428	21.1704	2.29633
3045779	IM172C13	0.0493827	17.3427	13.6157	3.11174	88.6433	9.10122	4.34089
3045779	IM172C13	0.0164609	20.4196	11.8003	9.33522	86.1483	10.2424	3.42351
3045779	IM172C13	0.00548697	17.0629	5.44629	7.35502	90.0452	8.71307	3.66436
3045779	IM172C13	0.00182899	11.1888	1.21029	5.94059	93.8868	6.13976	2.93618
3045779	IM172C13	0.000609663	5.59441	18.4569	0.282885	91.8886	9.46368	5.49693
3045779	IM172C13	0.000203221	6.71329	-3.93343	-7.07214	101.431	5.38349	4.25026
3045777	IM172N22	0.5	72.4476	65.3555	73.2673	29.6432	39.6505	2.55917
3045777	IM172N22	0.166667	72.4476	56.8835	56.2942	38.1249	38.0429	5.38869
3045777	IM172N22	0.0555556	70.4895	63.8427	63.6492	34.0062	38.8886	2.29094
3045777	IM172N22	0.0185185	62.0979	58.0938	57.4257	40.7942	34.7434	1.48635
3045777	IM172N22	0.00617284	41.1189	51.7398	39.0382	56.0344	27.3234	4.00737
3045777	IM172N22	0.00205761	31.3287	39.9395	24.3281	68.1346	21.0179	4.59971
3045777	IM172N22	0.000685871	17.0629	25.1135	12.7298	81.6979	12.823	3.69654
3045777	IM172N22	0.000228624	19.3007	15.1286	8.20368	85.789	10.1553	3.29713
3045777	IM172N22	7.62079e-05	23.4965	32.9803	17.8218	75.2338	16.979	4.50507
3045777	IM172N22	2.54026e-05	16.7832	26.3238	21.2164	78.5589	13.3269	2.80837
3043770	IM459	0.5	99.5804	101.664	97.8784	0.292358	57.815	1.11535
3043770	IM459	0.166667	98.7413	93.4947	90.8062	5.65261	55.4596	2.37391
3043770	IM459	0.0555556	94.8252	92.8896	95.0495	5.74525	54.1651	0.698584
3043770	IM459	0.0185185	96.5035	93.7973	86.5629	7.71209	54.9411	3.02311
3043770	IM459	0.00617284	92.8671	86.233	90.2405	10.2198	51.8045	1.96526
3043770	IM459	0.00205761	74.4056	80.1815	77.7935	22.5398	44.7176	1.70727
3043770	IM459	0.000685871	63.2168	59.6067	56.86	40.1055	35.5016	1.87539
3043770	IM459	0.000228624	45.035	30.8623	15.2758	69.609	23.027	8.75598
3043770	IM459	7.62079e-05	21.5385	31.1649	9.05233	79.4148	15.9573	6.5218
3043770	IM459	2.54026e-05	7.83217	19.9697	13.8614	86.1122	10.0619	3.5699
3874478	IM459C13	4		87.1407	90.8062	11.0265	58.7893	1.52466
3874478	IM459C13	1.33333		73.525	83.7341	21.3705	51.0472	4.24643
3874478	IM459C13	0.444444	64.0559	56.5809	51.2023	42.7203	34.7697	3.79722
3874478	IM459C13	0.148148	35.8042	30.5598	22.3479	70.4294	19.2515	3.98967
3874478	IM459C13	0.0493827	14.2657	13.3132	17.256	85.055	7.94712	1.21018
3874478	IM459C13	0.0164609	4.47552	18.1543	2.82885	91.5138	9.4514	4.94893
3874478	IM459C13	0.00548697	13.4266	19.062	13.8614	84.55	9.78975	1.8445
3874478	IM459C13	0.00182899	15.1049	11.4977	9.33522	88.0207	7.88744	1.7146
3874478	IM459C13	0.000609663	19.021	20.2723	26.8741	77.9442	11.3599	2.48202
3874478	IM459C13	0.000203221	15.9441	8.16944	27.4399	82.8155	7.97274	5.70289
3841688	IM459N21	0.5	44.1958	47.5038	46.6761	53.8748	26.2349	1.0126
3841688	IM459N21	0.166667	45.8741	40.8472	49.2221	54.6855	25.0644	2.47964
3841688	IM459N21	0.0555556	45.5944	42.6626	49.505	54.0793	25.4877	2.0193
3841688	IM459N21	0.0185185	43.9161	28.7443	36.2093	63.7101	22.2948	4.46247
3841688	IM459N21	0.00617284	25.7343	23.298	8.48656	80.827	14.2032	5.49089
3841688	IM459N21	0.00205761	26.2937	13.0106	9.90099	83.5982	13.1461	5.12154
3841688	IM459N21	0.000685871	22.0979	29.9546	6.22348	80.5747	15.5309	7.11129
3841688	IM459N21	0.000228624	20.4196	19.9697	7.35502	84.0852	11.6614	4.36258
3841688	IM459N21	7.62079e-05	34.1259	16.6415	22.6308	75.5339	17.0646	5.22677
3841688	IM459N21	2.54026e-05	23.2168	26.9289	13.5785	78.7586	14.5943	4.05349
3310007	S519	0.5	84.4755	88.9561	88.5431	12.6751	49.8271	1.45664
3310007	S519	0.166667	87.5524	81.3918	87.1287	14.6423	48.7712	2.02414
3310007	S519	0.0555556	76.9231	82.6021	72.4187	22.6854	46.1064	3.00177
3310007	S519	0.0185185	64.0559	71.407	67.3267	32.4035	39.2665	2.16643
3310007	S519	0.00617284	53.4266	47.2012	54.0311	48.447	29.2115	2.22402
3310007	S519	0.00205761	22.0979	36.9138	12.7298	76.0862	18.5751	7.17282
3310007	S519	0.000685871	-2.23776	11.8003	-1.41443	97.284	7.5422	4.6341
3310007	S519	0.000228624	-5.59441	3.32829	-21.2164	107.828	4.50907	7.30811
3310007	S519	7.62079e-05	-8.95105	-0.907716	-18.6704	109.51	4.92683	5.23208
3310007	S519	2.54026e-05	-2.51748	-0.302572	-11.5983	104.806	1.37448	3.52091

## Sheet: Supp Fig 2c
LSN	Peptide	Conc. [μM]	Corrected 1	Corrected 2	Corrected 3	% Activation Mean	STDV	SEM
2518346	BHI	0.25	91.3708	69.8844	63.9185	75.0579	14.4389	8.49345
2518346	BHI	0.0833333	80.0712	63.1346	66.5229	69.9096	8.96183	5.27166
2518346	BHI	0.0277778	86.1944	59.2632	63.9185	69.792	14.3943	8.46726
2518346	BHI	0.00925926	66.0745	46.2854	40.5177	50.9592	13.4041	7.88478
2518346	BHI	0.00308642	52.1238	26.2461	31.4267	36.5989	13.6922	8.05425
2518346	BHI	0.00102881	28.7255	17.7311	17.2097	21.2221	6.50335	3.8255
2518346	BHI	0.000342936	13.5754	4.79013	8.99712	9.12089	4.39396	2.58468
2518346	BHI	0.000114312	5.38861	3.03021	2.77221	3.73034	1.44189	0.848168
2518346	BHI	3.81039e-05	1.75822	0.998756	0.691331	1.14944	0.549174	0.323043
2518346	BHI	1.27013e-05	0.989656	0.690349	0.691331	0.790445	0.172522	0.101484
2518346	BHI	4.23377e-06	0.989656	0.382929	0.691331	0.687972	0.303378	0.178457
2929045	IM172	0.5	52.1238	40.6686	34.9293	42.5739	8.75413	5.14949
2929045	IM172	0.166667	48.9541	41.4847	40.0358	43.4916	4.78587	2.81522
2929045	IM172	0.0555556	50.6686	43.4245	36.746	43.613	6.96323	4.09602
2929045	IM172	0.0185185	54.2027	35.1964	34.0376	41.1456	11.3226	6.66038
2929045	IM172	0.00617284	21.7691	12.2942	16.6941	16.9192	4.74148	2.7891
2929045	IM172	0.00205761	6.3641	4.14546	6.2172	5.57559	1.2407	0.729823
2929045	IM172	0.000685871	1.14284	1.46331	1.58977	1.39864	0.230376	0.135516
2929045	IM172	0.000228624	1.29629	1.93032	1.33116	1.51926	0.356418	0.209658
2929045	IM172	7.62079e-05	0.0757506	1.77437	0.691331	0.847151	0.859964	0.505861
2929045	IM172	2.54026e-05	0.37943	0.382929	0.564522	0.442294	0.105867	0.0622749
2929045	IM172	8.46754e-06	0.989656	0.998756	0.438103	0.808838	0.321099	0.188882
3045779	IM172C13	10	-0.528978	-1.44376	0.312077	-0.553552	0.878174	0.516573
3045779	IM172C13	3.33333	0.227475	-0.229136	0.186444	0.0615944	0.252615	0.148597
3045779	IM172C13	1.11111	0.227475	0.229575	-0.0636241	0.131142	0.168676	0.099221
3045779	IM172C13	0.37037	-0.528978	-0.533886	0.0612093	-0.333885	0.34217	0.201277
3045779	IM172C13	0.123457	0.531619	-0.533886	0.691331	0.229688	0.666079	0.391811
3045779	IM172C13	0.0411523	0.0757506	1.15334	0.312077	0.513724	0.56639	0.333171
3045779	IM172C13	0.0137174	1.14284	0.536518	0.312077	0.663812	0.429761	0.252801
3045779	IM172C13	0.00457247	0.227475	0.844426	0.691331	0.587744	0.321255	0.188973
3045779	IM172C13	0.00152416	0.37943	0.382929	-0.188054	0.191435	0.328652	0.193325
3045779	IM172C13	0.000508053	0.531619	0.844426	0.186444	0.52083	0.329123	0.193602
3045779	IM172C13	0.000169351	0.684051	0.844426	0.818528	0.782335	0.0860958	0.0506446
3045777	IM172N22	1	-1.2806	-0.685966	-1.04735	-1.00464	0.29961	0.176241
3045777	IM172N22	0.333333	-1.2806	-0.685966	-0.188054	-0.718208	0.546987	0.321757
3045777	IM172N22	0.111111	-1.2806	-0.533886	-0.681647	-0.832045	0.395425	0.232603
3045777	IM172N22	0.037037	-0.679655	-1.14112	-0.0636241	-0.628134	0.540594	0.317997
3045777	IM172N22	0.0123457	-0.0757506	0.536518	-0.0636241	0.132381	0.350045	0.205909
3045777	IM172N22	0.00411523	-0.0757506	1.46331	0.946111	0.777891	0.7832	0.460706
3045777	IM172N22	0.00137174	0.227475	0.536518	1.58977	0.784588	0.714224	0.420132
3045777	IM172N22	0.000457247	0.0757506	0.844426	0.564522	0.494899	0.389038	0.228846
3045777	IM172N22	0.000152416	-0.528978	-0.685966	0.818528	-0.132139	0.827035	0.486491
3045777	IM172N22	5.08053e-05	0.0757506	0.536518	0.564522	0.392264	0.274466	0.16145
3045777	IM172N22	1.69351e-05	0.836728	1.6187	1.98052	1.47865	0.584617	0.343893
3043770	IM459	1	46.7203	35.4479	32.9382	38.3688	7.34067	4.31804
3043770	IM459	0.333333	51.5388	38.5354	32.2865	40.7869	9.82164	5.77743
3043770	IM459	0.111111	46.4451	35.1964	31.4267	37.6894	7.81343	4.59614
3043770	IM459	0.037037	47.8299	39.5942	34.2595	40.5612	6.83666	4.02156
3043770	IM459	0.0123457	40.6098	25.5859	25.8835	30.6931	8.58942	5.0526
3043770	IM459	0.00411523	11.2672	6.42682	6.79061	8.16153	2.69569	1.5857
3043770	IM459	0.00137174	2.22264	0.690349	2.63932	1.85077	1.02632	0.603719
3043770	IM459	0.000457247	0.37943	0.229575	2.11153	0.906845	1.04598	0.615279
3043770	IM459	0.000152416	-0.227033	0.229575	0.438103	0.146881	0.340191	0.200113
3043770	IM459	5.08053e-05	0.0757506	0.536518	0.818528	0.476932	0.374957	0.220563
3043770	IM459	1.69351e-05	-0.0757506	2.24308	0.564522	0.910617	1.19753	0.70443
3874478	IM459C13	1	-0.980459	-0.229136	-0.0636241	-0.424407	0.488615	0.287421
3874478	IM459C13	0.333333	-0.830145	-0.83786	0.438103	-0.409967	0.73446	0.432035
3874478	IM459C13	0.111111	-1.13061	-1.74584	-0.188054	-1.0215	0.784602	0.461531
3874478	IM459C13	0.037037	-1.13061	0.690349	0.186444	-0.0846051	0.940251	0.553089
3874478	IM459C13	0.0123457	-0.227033	0.382929	-0.0636241	0.030757	0.315744	0.185732
3874478	IM459C13	0.00411523	-0.227033	-0.0764509	0.946111	0.214209	0.638302	0.375472
3874478	IM459C13	0.00137174	-0.528978	-0.0764509	0.564522	-0.0136358	0.54945	0.323206
3874478	IM459C13	0.000457247	-0.0757506	0.998756	1.46028	0.794427	0.788135	0.463609
3874478	IM459C13	0.000152416	-1.13061	0.0764509	0.946111	-0.0360157	1.04292	0.613481
3874478	IM459C13	5.08053e-05	0.836728	1.46331	0.691331	0.997124	0.410224	0.241308
3874478	IM459C13	1.69351e-05	-0.0757506	0.844426	1.07408	0.614251	0.608492	0.357936
3841688	IM459N21	1	-0.378107	0.690349	0.438103	0.250115	0.558484	0.32852
3841688	IM459N21	0.333333	-0.980459	-0.685966	-0.0636241	-0.576683	0.468085	0.275344
3841688	IM459N21	0.111111	-0.528978	-0.83786	-0.435686	-0.600842	0.210498	0.123822
3841688	IM459N21	0.037037	-0.830145	2.08655	0.564522	0.606977	1.45881	0.858125
3841688	IM459N21	0.0123457	-0.227033	0.229575	0.564522	0.189021	0.397333	0.233725
3841688	IM459N21	0.00411523	-0.830145	0.536518	2.11153	0.605968	1.47207	0.865921
3841688	IM459N21	0.00137174	0.37943	0.229575	0.818528	0.475844	0.306086	0.18005
3841688	IM459N21	0.000457247	-0.528978	-0.0764509	1.07408	0.156216	0.826467	0.486157
3841688	IM459N21	0.000152416	-0.378107	0.844426	0.691331	0.385883	0.666048	0.391793
3841688	IM459N21	5.08053e-05	0.684051	0.536518	1.33116	0.850577	0.422686	0.248639
3841688	IM459N21	1.69351e-05	0.531619	2.3999	1.84989	1.5938	0.960107	0.564769
3310007	S519	1	33.2684	29.8771	28.0886	30.4114	2.6309	1.54759
3310007	S519	0.333333	30.5111	35.1964	36.9762	34.2279	3.33959	1.96447
3310007	S519	0.111111	35.4013	30.5794	28.4972	31.4927	3.54148	2.08322
3310007	S519	0.037037	33.2684	34.1993	28.4972	31.9883	3.05898	1.7994
3310007	S519	0.0123457	29.1681	20.7245	24.1312	24.6746	4.24793	2.49878
3310007	S519	0.00411523	13.756	9.99158	12.0822	11.9433	1.88606	1.10945
3310007	S519	0.00137174	4.10697	2.71444	4.67216	3.83119	1.00758	0.592691
3310007	S519	0.000457247	2.37802	1.46331	2.37467	2.072	0.527143	0.310084
3310007	S519	0.000152416	0.684051	0.690349	1.84989	1.07476	0.671289	0.394876
3310007	S519	5.08053e-05	1.44999	1.46331	1.20243	1.37191	0.146927	0.0864276
3310007	S519	1.69351e-05	1.60397	1.15334	1.20243	1.31991	0.247221	0.145424

## Sheet: Supp Fig 2d-h
Compound	BHI	BHI	IM459C14	IM459C14	BHI	BHI	IM459C14	IM459C14	BHI	IM459C14	BHI	IM459C14	BHI	IM459C14
uM	CPM 1	CPM 2	CPM 1	CPM 2	% Total CPM 1	% Total CPM 2	% Total CPM 1	% Total CPM 2	% Total Mean	% Total Mean	Stdv	Stdv	SEM	SEM
30	7031.34	7432.58	8135.94	7947.59	75.2351	78.8197	93.29	80.2859	77.0274	86.7879	2.53473	9.19527	1.7926	6.50302
10	6364.83	6118.88	9717.92	9811.53	68.1034	64.8884	111.43	99.1153	66.4959	105.272	2.27335	8.70754	1.60775	6.15809
3.33333	3610.62	4487.53	10123	9032.03	38.6335	47.5886	116.075	91.2408	43.111	103.658	6.33219	17.5602	4.47821	12.4188
1.11111	2875.09	2910.48	10023.1	9810.85	30.7633	30.8645	114.929	99.1084	30.8139	107.019	0.0715564	11.187	0.0506057	7.91162
0.37037	2331.18	2748.44	9609.55	10057.9	24.9435	29.1462	110.187	101.604	27.0448	105.896	2.97171	6.06881	2.10164	4.29195
0.123457	2775.16	2850.86	9330.99	9753.24	29.6941	30.2323	106.993	98.5264	29.9632	102.76	0.380562	5.9867	0.269138	4.23387
0.0411523	4011.43	3568.45	9408.37	9613.65	42.9221	37.8421	107.88	97.1163	40.3821	102.498	3.59215	7.6112	2.54042	5.38275
0.0137174	3692.92	4449.95	9063.48	9322.68	39.5141	47.19	103.926	94.177	43.3521	99.0512	5.42771	6.89328	3.83855	4.87502
0.00457247	5775.4	5898.41	9125.72	9207.05	61.7965	62.5504	104.639	93.0089	62.1735	98.824	0.533065	8.22388	0.376991	5.81604
0.00152416	8115.04	7069.25	9370.84	9106.2	86.8306	74.9667	107.45	91.9901	80.8987	99.72	8.38902	10.9317	5.93283	7.73104
0.000508053	8580.63	8802.61	9422.85	9278.76	91.8124	93.3484	108.046	93.7333	92.5804	100.89	1.08609	10.1208	0.768099	7.15755
0.000169351	9101.39	8692.17	9181.45	9022.2	97.3845	92.1772	105.278	91.1415	94.7808	98.2099	3.68213	9.99615	2.60405	7.06941
5.64503e-05	9011.79	9120.36	8792.54	9952.57	96.4258	96.718	100.819	100.54	96.5719	100.679	0.206609	0.197118	0.146117	0.139405
1.88168e-05	9496.79	9557.6	8098.27	9765.65	101.615	101.355	92.858	98.6518	101.485	95.7549	0.184219	4.09681	0.130282	2.89732
6.27225e-06	9340.84	9670.04	8655.3	9803.95	99.9466	102.547	99.2452	99.0387	101.247	99.1419	1.83884	0.145993	1.30045	0.103248
Total CPM	9345.83	9429.85	8721.13	9899.11
Compound	BHI	BHI	BHI	IM459N21	IM459N21	IM459N21	BHI	BHI	BHI	IM459N21	IM459N21	IM459N21	BHI	IM459N21	BHI	IM459N21	BHI	IM459N21
uM	CPM 1	CPM 2	CPM 3	CPM 1	CPM 2	CPM 3	% Total CPM 1	% Total CPM 2	% Total CPM 3	% Total CPM 1	% Total CPM 2	% Total CPM 3	% Total Mean	% Total Mean	Stdv	Stdv	SEM	SEM
30	4886.58	3803.98	15099.6	8323.66	6454.9	18252.5	68.5121	78.123	97.0163	141.428	154.545	135.542	81.2171	143.838	14.5018	9.7283	8.37285	5.6168
10	3343.99	2935.1	12039.7	8156.67	6761.64	18572.3	46.8843	60.2786	77.356	138.59	161.89	137.917	61.5063	146.132	15.2729	13.6503	8.81808	7.88124
3.33333	2464.95	2068.78	9728.29	8258.51	6811.32	18082.1	34.5598	42.4869	62.5051	140.321	163.079	134.276	46.5172	145.892	14.402	15.188	8.31525	8.76907
1.11111	2010.95	1953.29	7126.99	8195.59	6614.83	17974.5	28.1945	40.115	45.7915	139.252	158.375	133.477	38.0337	143.701	8.98127	13.0314	5.18549	7.5239
0.37037	2052.83	1668.22	8090.97	8404.86	6534.73	18946.8	28.7816	34.2605	51.9852	142.807	156.457	140.698	38.3424	146.654	12.1284	8.55478	7.00252	4.93925
0.123457	2320.75	2183.22	7840.67	7936.73	6267.59	18722.5	32.538	44.8372	50.377	134.853	150.061	139.032	42.584	141.315	9.13042	7.85667	5.2716	4.53618
0.0411523	2755.39	2216.75	7477.81	7869.48	5900.66	16930	38.6319	45.5258	48.0456	133.711	141.276	125.721	44.0677	133.569	4.87328	7.77821	2.81367	4.49089
0.0137174	4502.12	2869.98	9688.47	7441.73	5363.53	16032.5	63.1218	58.9413	62.2492	126.443	128.415	119.057	61.4374	124.638	2.20534	4.93351	1.27329	2.84845
0.00457247	5367.06	3412.88	9898.98	7185.49	4541.49	13112.2	75.2487	70.0909	63.6018	122.089	108.734	97.3707	69.6471	109.398	5.83613	12.3725	3.36959	7.1435
0.00152416	6982.8	4026.53	11220.1	7043.82	4408.2	13278	97.9021	82.6935	72.0904	119.682	105.543	98.6016	84.2287	107.942	12.9742	10.743	7.49085	6.20267
0.000508053	7154.82	4747.29	12486.5	6849.48	4361.53	12959.9	100.314	97.4959	80.2269	116.38	104.425	96.2394	92.6789	105.682	10.8754	10.1288	6.27912	5.84805
0.000169351	7432.08	4370.82	13437.2	6998.7	4111.25	12703.3	104.201	89.7643	86.3353	118.915	98.433	94.3338	93.4336	103.894	9.48133	13.1693	5.47421	7.60351
5.64503e-05	6997.78	4288.28	15321.6	6307.64	4430.33	13514	98.1121	88.0691	98.4426	107.173	106.072	100.354	94.8746	104.533	5.89603	3.66081	3.40417	2.11363
1.88168e-05	7022.51	4331.05	15803.7	6444.58	4293.09	13237.4	98.4589	88.9475	101.54	109.5	102.787	98.3	96.3156	103.529	6.56429	5.63689	3.79	3.25456
6.27225e-06	7437.24	4344.38	14350	6563.65	4257.93	12977.1	104.274	89.2213	92.2002	111.523	101.945	96.367	95.2317	103.278	7.97091	7.66566	4.60214	4.4259
Total CPM	7132.43	4869.22	15564	5885.45	4176.7	13466.3
Compound	BHI	BHI	IM459	IM459	BHI	BHI	IM459	IM459	BHI	IM459	BHI	IM459	BHI	IM459
uM	CPM 1	CPM 2	CPM 1	CPM 2	% Total CPM 1	% Total CPM 2	% Total CPM 1	% Total CPM 2	% Total Mean	% Total Mean	Stdv	Stdv	SEM	SEM
30	5961.41	7752.46	9204.17	9808.66	89.357	96.2634	129.986	135.131	92.8102	132.558	4.88356	3.63803	3.45837	2.57632
10	3932.3	5816.02	8407.72	9899.67	58.9422	72.2184	118.738	136.385	65.5803	127.561	9.38767	12.478	6.64802	8.83652
3.33333	2775.34	4749	9735.5	9923.17	41.6003	58.969	137.49	136.708	50.2846	137.099	12.2816	0.552387	8.69739	0.391181
1.11111	2073.66	3001.39	9544.65	9760.76	31.0826	37.2687	134.794	134.471	34.1756	134.633	4.37423	0.228668	3.09768	0.161935
0.37037	1615.03	2812.45	9543.42	9484.49	24.2081	34.9226	134.777	130.665	29.5653	132.721	7.57631	2.90769	5.36528	2.05913
0.123457	2287.52	2677.27	9864.3	9376.87	34.2882	33.2441	139.309	129.182	33.7661	134.245	0.738321	7.16043	0.522853	5.07077
0.0411523	2102.09	1851.05	9395.93	9215.6	31.5087	22.9848	132.694	126.96	27.2468	129.827	6.02737	4.05426	4.26837	2.87108
0.0137174	3228.1	3658.99	9483.84	8845.83	48.3868	45.4342	133.936	121.866	46.9105	127.901	2.08778	8.53428	1.47849	6.04368
0.00457247	4564.8	5594.3	8730.46	8933.98	68.4229	69.4652	123.296	123.081	68.9441	123.188	0.737043	0.152223	0.521948	0.107799
0.00152416	5286.39	6862.33	8842.11	8600.63	79.239	85.2106	124.873	118.488	82.2248	121.68	4.22253	4.51453	2.99025	3.19703
0.000508053	6570.35	7952.83	7609.64	8924.36	98.4846	98.7515	107.467	122.948	98.618	115.208	0.188705	10.9467	0.133634	7.75207
0.000169351	6994.14	7969.53	7095.68	8456.64	104.837	98.9588	100.209	116.504	101.898	108.357	4.15641	11.5228	2.94343	8.16006
5.64503e-05	6949.25	8028.02	7440.49	8322.53	104.164	99.6851	105.078	114.657	101.925	109.868	3.16707	6.77307	2.24281	4.79645
1.88168e-05	6963.05	7387.23	7243.04	8198.04	104.371	91.7283	102.29	112.942	98.0496	107.616	8.93963	7.5321	6.33073	5.33397
6.27225e-06	7054.64	8488.13	7397.71	8133.8	105.744	105.398	104.474	112.057	105.571	108.265	0.244217	5.36175	0.172946	3.797
Total CPM	6671.45	8053.38	7080.9	7258.64
Compound	BHI	BHI	IM172	IM172	BHI	BHI	IM172	IM172	BHI	IM172	BHI	IM172	BHI	IM172
uM	CPM 1	CPM 2	CPM 1	CPM 2	% Total CPM 1	% Total CPM 2	% Total CPM 1	% Total CPM 2	% Total Mean	% Total Mean	Stdv	Stdv	SEM	SEM
30	6176.56	5584.13	10467	8067.08	85.0026	71.482	133.981	127.382	78.2423	130.681	9.56051	4.66659	6.76132	3.30027
10	4510.74	4610.22	9271.95	8173.15	62.0774	59.015	118.685	129.057	60.5462	123.871	2.16539	7.33406	1.53139	5.18674
3.33333	3477.72	3560.04	9052.97	8120.6	47.8608	45.5718	115.882	128.227	46.7163	122.054	1.61859	8.72936	1.14469	6.17352
1.11111	2769.48	2972.58	8977.7	7954.79	38.1139	38.0518	114.918	125.609	38.0828	120.263	0.0439657	7.5593	0.0310931	5.34604
0.37037	2179.8	3003.11	9114.56	7846.67	29.9987	38.4426	116.67	123.901	34.2206	120.286	5.97073	5.11334	4.22258	3.61623
0.123457	2308.96	2666.68	8369.09	7804.26	31.7762	34.136	107.128	123.232	32.9561	115.18	1.6686	11.3872	1.18006	8.05322
0.0411523	2487.31	3030.09	8446.26	7442.11	34.2307	38.7879	108.115	117.513	36.5093	112.814	3.22247	6.6452	2.27898	4.69958
0.0137174	3675.69	3569.07	7902.34	7337.05	50.5853	45.6874	101.153	115.854	48.1363	108.504	3.46336	10.3953	2.44934	7.35171
0.00457247	3105.76	5282.21	7162.83	7385.29	42.7419	67.6171	91.687	116.616	55.1795	104.152	17.5895	17.6274	12.4395	12.4664
0.00152416	5862.88	5241.34	7504.34	7422.99	80.6857	67.094	96.0585	117.211	73.8898	106.635	9.6108	14.9573	6.79689	10.578
0.000508053	7218.14	6506.33	7305.92	7000.93	99.3369	83.287	93.5186	110.547	91.312	102.033	11.349	12.0407	8.02619	8.51537
0.000169351	7686.78	6605.84	7348.95	6779.35	105.786	84.5608	94.0694	107.048	95.1736	100.559	15.0088	9.17722	10.6144	6.49026
5.64503e-05	7912.47	7283.82	8350.06	6606.23	108.892	93.2396	106.884	104.314	101.066	105.599	11.0682	1.81703	7.82759	1.28503
1.88168e-05	7585.52	7361.06	8212.27	6801.7	104.393	94.2283	105.12	107.401	99.3106	106.261	7.18742	1.61265	5.08304	1.14049
6.27225e-06	7943.04	7274.32	8429.65	6591.88	109.313	93.118	107.903	104.088	101.216	105.995	11.4517	2.69764	8.09879	1.90781
Total CPM	7266.32	7811.94	7812.26	6333
Compound	BHI	BHI	S519	S519	BHI	BHI	S519	S519	BHI	S519	BHI	S519	BHI	S519
uM	CPM 1	CPM 2	CPM 1	CPM 2	% Total CPM 1	% Total CPM 2	% Total CPM 1	% Total CPM 2	% Total Mean	% Total Mean	Stdv	Stdv	SEM	SEM
30	7494.9	8988.31	9321.02	10874	92.0123	98.47	116.55	108.912	95.2411	112.731	4.56626	5.40081	3.22932	3.81952
10	6581.77	6361.95	9256.35	11419.6	80.8021	69.6973	115.742	114.378	75.2497	115.06	7.85229	0.964412	5.55325	0.682045
3.33333	4747.57	5551.63	8751.55	11122.9	58.2843	60.82	109.43	111.406	59.5521	110.418	1.79301	1.39734	1.26804	0.988217
1.11111	4037.15	3246.52	8912.68	10971.7	49.5627	35.5667	111.444	109.891	42.5647	110.668	9.89665	1.09817	6.99905	0.776639
0.37037	3461.9	2308.03	8774.66	11918.5	42.5006	25.2852	109.719	119.374	33.8929	114.546	12.1731	6.82734	8.60895	4.82839
0.123457	2807.15	2983.95	8941.2	11847.4	34.4624	32.6902	111.801	118.662	33.5763	115.231	1.25316	4.85129	0.886252	3.4309
0.0411523	2411.84	4012.46	8992.79	11672.4	29.6093	43.9579	112.446	116.909	36.7836	114.678	10.1459	3.15603	7.17535	2.23199
0.0137174	3729.65	5638.39	8971.7	11926.5	45.7876	61.7705	112.182	119.454	53.7791	115.818	11.3016	5.1419	7.99263	3.63642
0.00457247	5250.53	5912.47	8681.61	11895.5	64.459	64.7731	108.555	119.144	64.616	113.85	0.22214	7.48738	0.157101	5.29517
0.00152416	6779.31	7895.07	8540.14	11532.4	83.2273	86.4932	106.786	115.507	84.8602	111.147	2.30934	6.16669	1.6332	4.36117
0.000508053	7638.34	9461.96	8157.02	11247.3	93.7733	103.659	101.996	112.652	98.7161	107.324	6.99024	7.53524	4.94359	5.32902
0.000169351	7809.91	9832.78	7908.2	10533.1	95.8796	107.721	98.8844	105.498	101.801	102.191	8.37345	4.67683	5.92182	3.30752
5.64503e-05	7007.43	9809.91	7808.86	9411.42	86.0278	107.471	97.6422	94.2638	96.7493	95.953	15.1625	2.38892	10.7232	1.68948
1.88168e-05	7764.12	9396.67	8052.33	9361.35	95.3174	102.944	100.687	93.7623	99.1306	97.2244	5.39258	4.89622	3.81371	3.46267
6.27225e-06	8162.38	9922.72	8263.02	9187.38	100.207	108.707	103.321	92.0198	104.457	97.6705	6.01042	7.99118	4.25065	5.65147
Total CPM	8145.54	9127.97	7997.42	9984.13

## Sheet: Supp Fig 7a-d
LSN	Peptide	Conc. [μM]	% Bound 1	% Bound 2	% Bound 3	% Bound Mean	SEM		LSN	Peptide	Conc. [μM]	% Bound 1	% Bound 2	% Bound 3	% Bound Mean	SEM
2518346	BHI	0.2	104.271	99.2722	101.214	-1.58572	1.48238		2518346	BHI	0.2	101.78	103.008	105.29	-3.35942	1.04777
2518346	BHI	0.0666667	107.511	101.892	101.517	-3.64026	1.97496		2518346	BHI	0.0666667	99.0109	97.2073	96.5161	2.4219	0.757675
2518346	BHI	0.0222222	106.922	97.8166	97.2686	-0.669042	3.18947		2518346	BHI	0.0222222	98.0218	100.43	93.1613	2.79577	2.17794
2518346	BHI	0.00740741	98.0854	88.7918	85.129	9.33125	3.92884		2518346	BHI	0.00740741	86.9436	93.3405	93.9355	8.59347	2.28025
2518346	BHI	0.00246914	77.1723	71.3246	77.2382	24.7549	1.99728		2518346	BHI	0.00246914	82.7893	81.5252	83.0968	17.5296	0.489929
2518346	BHI	0.000823045	53.3137	49.1994	60.2428	45.748	3.28303		2518346	BHI	0.000823045	59.2483	67.9914	62.9677	36.5975	2.58103
2518346	BHI	0.000274348	38.8807	43.6681	44.7648	57.5621	1.8406		2518346	BHI	0.000274348	40.2572	39.6348	40.5161	59.864	0.266459
2518346	BHI	9.14495e-05	23.8586	3.78457	24.1275	82.7431	6.86361		2518346	BHI	9.14495e-05	26.2117	22.0193	28.129	74.5467	1.83803
2518346	BHI	3.04832e-05	4.71281	12.2271	13.8088	89.7504	2.85868		2518346	BHI	3.04832e-05	18.4965	12.9968	11.0968	85.8033	2.26061
2518346	BHI	1.01611e-05	-1.7673	2.91121	11.0774	95.9262	3.82399		2518346	BHI	1.01611e-05	7.22057	8.70032	1.80645	94.0909	2.13484
3885504	E3A	5		60.5531	52.0486	43.6992	3.53744
3885504	E3A	1.5	44.1826	34.9345	45.6753	58.4025	3.42256		3942075	S1A	5	62.6722	76.4547	71.875	29.6661	4.12899
3885504	E3A	0.5	30.9278	28.2387	35.9636	68.29	2.3067		3942075	S1A	1.66667	57.438	61.5697	64.0625	38.9766	1.96815
3885504	E3A	0.166667	17.0839	16.5939	15.9332	83.463	0.339683		3942075	S1A	0.555556	61.8457	70.23	60.9375	35.6622	3.01355
3885504	E3A	0.0555556	6.18557	-3.49345	4.09712	97.7369	2.99617		3942075	S1A	0.185185	54.6832	46.4141	56.25	47.5509	3.10874
3885504	E3A	0.0185185	4.41826	10.1892	8.34598	92.3488	1.73386		3942075	S1A	0.0617284	18.3196	34.2355	37.1875	70.0858	5.97008
3885504	E3A	0.00617284	9.13107	6.69578	1.6692	94.168	2.23835		3942075	S1A	0.0205761	29.0634	28.5521	25.625	72.2532	1.09132
3885504	E3A	0.00205761	0.589102	-4.36681	8.64947	98.3761	3.86444		3942075	S1A	0.00685871	22.7273	27.4696	23.125	75.5594	1.54745
3885504	E3A	0.000685871	9.42563	9.60699	10.1669	90.2668	0.227307		3942075	S1A	0.00228624	9.22865	17.7267	20.625	84.1399	3.48413
3885504	E3A	0.000228624	16.4948	12.5182	8.95296	87.3447	2.2193		3942075	S1A	0.000762079	3.44353	10.4195	16.25	89.9623	3.77163
3885504	E3A	7.62079e-05	1.47275	12.5182	8.95296	92.352	3.31598		3942075	S1A	0.000254026	-7.57576	-0.947226	10	99.5077	5.2211
3885506	E3R	5		27.6565	35.3566	68.4935	3.20283
3885506	E3R	1.5	22.975	6.11354	28.3763	80.8451	6.83094		3942076	L2A	5	48.8981	41.272	48.125	53.9016	2.46917
3885506	E3R	0.5	10.0147	-1.74672	1.97269	96.5864	3.53627		3942076	L2A	1.66667	25.7576	28.2815	28.125	72.612	0.831862
3885506	E3R	0.166667	-0.883652	-9.60699	-3.79363	104.761	2.61263		3942076	L2A	0.555556	10.3306	19.6211	26.5625	81.1619	4.79073
3885506	E3R	0.0555556	-11.782	-4.65793	1.6692	104.924	3.95856		3942076	L2A	0.185185	6.47383	8.79567	13.125	90.5352	1.98571
3885506	E3R	0.0185185	-10.3093	0.873362	6.82853	100.869	5.1181		3942076	L2A	0.0617284	-7.02479	4.19486	5.9375	98.9641	4.13817
3885506	E3R	0.00617284	8.24742	11.936	1.06222	92.9181	3.25281		3942076	L2A	0.0205761	7.02479	16.1028	5.3125	90.52	3.41121
3885506	E3R	0.00205761	7.65832	10.7715	7.739	91.2771	1.04385		3942076	L2A	0.00685871	-2.06612	17.1854	13.4375	90.4811	6.00379
3885506	E3R	0.000685871	8.24742	-4.07569	13.2018	94.2088	5.23341		3942076	L2A	0.00228624	-2.89256	20.433	0.9375	93.8407	7.35814
3885506	E3R	0.000228624	8.54197	1.74672	15.9332	91.2594	4.17373		3942076	L2A	0.000762079	-0.964187	8.79567	10.625	93.8478	3.66497
3885506	E3R	7.62079e-05	14.433	1.74672	15.9332	89.2957	4.58452		3942076	L2A	0.000254026	3.16804	17.9973	1.25	92.5282	5.39157
3885507	E5A	5		74.818	68.1335	28.5242	2.78039
3885507	E5A	1.5	72.7541	54.7307	63.5812	36.3114	5.30126		3942077	E12A	5	70.1102	73.207	73.4375	27.7484	1.09298
3885507	E5A	0.5	52.1355	59.6798	64.1882	41.3322	3.58219		3942077	E12A	1.66667	52.7548	74.2896	74.375	32.8602	7.32814
3885507	E5A	0.166667	43.299	45.1237	51.4416	53.3786	2.51348		3942077	E12A	0.555556	59.6419	70.23	67.8125	34.1052	3.2638
3885507	E5A	0.0555556	24.4477	27.9476	34.4461	71.0529	2.98447		3942077	E12A	0.185185	54.1322	58.5927	56.25	43.675	1.31246
3885507	E5A	0.0185185	25.3314	23.8719	25.0379	75.2529	0.454109		3942077	E12A	0.0617284	41.1846	45.6022	46.875	55.4461	1.75678
3885507	E5A	0.00617284	11.1929	13.9738	19.8786	84.9849	2.60911		3942077	E12A	0.0205761	24.6556	34.2355	25.625	71.828	3.102
3885507	E5A	0.00205761	12.6657	13.6827	14.7193	86.3108	0.604005		3942077	E12A	0.00685871	8.67769	19.3505	22.8125	83.0531	4.33387
3885507	E5A	0.000685871	23.5641	29.4032	18.0577	76.325	3.3374		3942077	E12A	0.00228624	14.7383	19.6211	28.75	78.9635	4.18369
3885507	E5A	0.000228624	25.9205	12.5182	24.431	79.0435	4.32098		3942077	E12A	0.000762079	21.3499	21.7862	25.3125	77.1838	1.27815
3885507	E5A	7.62079e-05	4.41826	12.5182	24.431	86.2109	5.92159		3942077	E12A	0.000254026	15.2893	26.387	33.75	74.8579	5.46654
3885508	E5R	5		54.4396	59.6358	42.9623	2.16134
3885508	E5R	1.5	51.2518	43.377	51.4416	51.3099	2.70723		3942079	E12R	5	73.6915	65.6292	65	31.8931	2.85094
3885508	E5R	0.5	25.6259	30.5677	47.4962	65.4367	6.7468		3942079	E12R	1.66667	63.4986	70.23	71.25	31.6738	2.47754
3885508	E5R	0.166667	34.757	27.3654	26.5554	70.4408	2.65857		3942079	E12R	0.555556	65.7025	63.4641	64.375	35.4861	0.662124
3885508	E5R	0.0555556	17.0839	4.36681	13.8088	88.2468	3.88416		3942079	E12R	0.185185	44.4904	55.6157	45.3125	51.5271	3.64678
3885508	E5R	0.0185185	3.53461	9.31587	14.7193	90.8101	3.29023		3942079	E12R	0.0617284	39.5317	33.1529	28.125	66.3968	3.36274
3885508	E5R	0.00617284	17.0839	5.82242	21.0926	85.3337	4.65703		3942079	E12R	0.0205761	26.8595	29.9053	18.4375	74.9326	3.49424
3885508	E5R	0.00205761	9.72018	11.6448	20.7891	85.9486	3.47874		3942079	E12R	0.00685871	17.4931	25.0338	13.4375	81.3452	3.46165
3885508	E5R	0.000685871	22.975	15.4294	13.5053	82.6968	2.94423		3942079	E12R	0.00228624	14.1873	6.63058	14.0625	88.3732	2.54547
3885508	E5R	0.000228624	23.8586	13.1004	23.217	79.9413	3.54974		3942079	E12R	0.000762079	24.3802	24.4926	28.75	74.1258	1.46536
3885508	E5R	7.62079e-05	27.3932	13.1004	23.217	78.7631	4.32309		3942079	E12R	0.000254026	18.3196	18.8092	34.0625	76.2696	5.26541
3885509	W6A	5		25.6186	16.2367	79.0723	3.90236
3885509	W6A	1.5	5.00736	2.91121	6.82853	95.0843	1.1531		3942080	V13A	5	79.2011	68.3356	63.4375	29.6753	4.7458
3885509	W6A	0.5	6.77467	11.936	6.52504	91.5881	1.79675		3942080	V13A	1.66667		62.3816	63.4375	37.0905	0.533312
3885509	W6A	0.166667	5.30191	-1.74672	12.2914	94.7178	4.12886		3942080	V13A	0.555556	53.3058	49.9323	60.9375	45.2748	3.3166
3885509	W6A	0.0555556	21.2077	10.1892	12.8983	85.2349	3.37736		3942080	V13A	0.185185	48.3471	39.6482	38.125	57.9599	3.24404
3885509	W6A	0.0185185	5.59647	17.1761	22.3065	84.9736	5.03526		3942080	V13A	0.0617284	29.6143	34.2355	23.75	70.8001	3.09117
3885509	W6A	0.00617284	14.7275	12.5182	22.61	83.3814	3.1206		3942080	V13A	0.0205761	12.5344	24.2219	29.0625	78.0604	4.9983
3885509	W6A	0.00205761	20.9131	8.73362	15.9332	84.8067	3.60198		3942080	V13A	0.00685871	7.30028	20.1624	18.75	84.5958	4.14921
3885509	W6A	0.000685871	24.4477	18.0495	23.217	78.0953	1.99704		3942080	V13A	0.00228624	13.9118	3.11231	12.1875	90.2628	3.4128
3885509	W6A	0.000228624	19.4404	8.4425	12.5948	86.5074	3.26683		3942080	V13A	0.000762079	22.4518	25.3045	26.5625	75.2271	1.23898
3885509	W6A	7.62079e-05	25.0368	8.4425	12.5948	84.6419	5.07962		3942080	V13A	0.000254026	15.5647	22.5981	13.4375	82.7999	2.82016
		5		40.7569	35.3566	61.9432	2.24623
3885510	Y14A	1.5	30.0442	14.8472	28.9833	75.3751	4.9908		3942082	G15A	5	70.1102	77.2666	73.125	26.4994	2.1135
3885510	Y14A	0.5	21.5022	25.0364	22.3065	77.0516	1.08968		3942082	G15A	1.66667	69.5592	71.5832	70	29.6192	0.626106
3885510	Y14A	0.166667	20.0295	8.15138	17.7542	84.6883	3.70852		3942082	G15A	0.555556	65.427	59.9459	63.125	37.1674	1.61896
3885510	Y14A	0.0555556	5.00736	8.15138	15.0228	90.6062	3.01294		3942082	G15A	0.185185	53.0303	47.7673	65.625	44.5258	5.39781
3885510	Y14A	0.0185185	18.8513	6.40466	11.3809	87.7877	3.68518		3942082	G15A	0.0617284	35.3994	47.226	42.5	58.2915	3.50169
3885510	Y14A	0.00617284	17.3785	3.20233	11.3809	89.3461	4.18588		3942082	G15A	0.0205761	27.9614	29.6346	25.9375	72.1555	1.08902
3885510	Y14A	0.00205761	18.8513	20.3785	24.1275	78.8809	1.59703		3942082	G15A	0.00685871	22.4518	21.5156	22.8125	77.74	0.393772
3885510	Y14A	0.000685871	9.13107	24.7453	24.7344	80.4631	5.30102		3942082	G15A	0.00228624	20.5234	27.1989	12.1875	80.0301	4.42412
3885510	Y14A	0.000228624	35.9352	14.556	24.431	75.0259	6.29407		3942082	G15A	0.000762079	24.3802	28.5521	24.375	74.2309	1.41774
3885510	Y14A	7.62079e-05	17.9676	14.556	24.431	81.0151	2.95026		3942082	G15A	0.000254026	16.9421	22.0568	19.0625	80.6462	1.51162
3885511	E4A	1.5	76.2887	67.2489	73.5964	27.622	2.73024		3942083	R16E	5	65.427	69.1475	68.4375	32.3293	1.1619
3885511	E4A	0.5	68.9249	67.8311	72.9894	30.0849	1.5988		3942083	R16E	1.66667	62.1212	59.6752	62.1875	38.672	0.842179
3885511	E4A	0.166667	62.1502	63.1732	65.7056	36.3236	1.07666		3942083	R16E	0.555556	50.8264	42.8958	52.1875	51.3634	2.95178
3885511	E4A	0.0555556	49.4845	59.6798	55.387	45.1496	3.01103		3942083	R16E	0.185185	43.3884	34.7767	46.5625	58.4241	3.58728
3885511	E4A	0.0185185	34.4624	37.2635	39.6055	62.8895	1.51466		3942083	R16E	0.0617284	21.9008	30.4465	33.4375	71.405	3.52181
3885511	E4A	0.00617284	24.1532	28.5298	38.695	69.5407	4.3885		3942083	R16E	0.0205761	18.595	19.6211	26.25	78.5113	2.44423
3885511	E4A	0.00205761	10.0147	10.7715	17.4507	87.2544	2.40719		3942083	R16E	0.00685871	14.7383		22.5	81.3809	3.92025
3885511	E4A	0.000685871	3.53461	6.11354	27.7693	87.5275	7.82945		3942083	R16E	0.00228624	5.92286	15.0203	12.5	88.8523	2.76297
3885511	E4A	0.000228624	10.6038	15.7205	23.824	83.2839	3.92122		3942083	R16E	0.000762079	21.6253	17.7267	23.75	78.966	1.797
3885511	E4A	7.62079e-05	19.4404	17.4672	3.79363	86.4329	5.01256		3942083	R16E	0.000254026	-0.413223	4.46549	17.5	92.8159	5.44758
2518346	BHI	0.2	97.9846	100.736	101.73	-0.150271	1.14131		3942084	R16A	5	69.3373	72.073	77.9355	26.8847	2.58402
2518346	BHI	0.0666667	102.591	99.6845	96.6551	0.356384	1.74602		3942084	R16A	1.66667	60.0396	70.1396	67.6129	34.0693	3.09175
2518346	BHI	0.0222222	100.48	93.796	96.8858	2.94611	1.9677		3942084	R16A	0.555556	50.7418	55.7465	51.3548	47.3856	1.60574
2518346	BHI	0.00740741	91.2668	97.7918	91.5802	6.45375	2.16476		3942084	R16A	0.185185	40.6528	35.5532	38.4516	61.7808	1.50456
2518346	BHI	0.00246914	83.7812	84.7529	75.2018	18.7547	3.09194		3942084	R16A	0.0617284	18.4965	15.145	15.4839	83.6249	1.08528
2518346	BHI	0.000823045	70.7294	65.1945	52.3645	37.2372	5.54167		3942084	R16A	0.0205761	21.0682	22.449	15.4839	80.333	2.16936
2518346	BHI	0.000274348	45.2015	41.8507	40.8304	57.3724	1.34515		3942084	R16A	0.00685871	10.1879	12.782	13.1613	87.9563	0.951951
2518346	BHI	9.14495e-05	25.8157	23.1335	13.1488	79.3006	3.92652		3942084	R16A	0.00228624	3.85757	9.55961	15.7419	90.2803	3.49635
2518346	BHI	3.04832e-05	16.2188	11.5668	11.534	86.8935	1.5855		3942084	R16A	0.000762079	25.2226	3.54458	3.87097	89.1206	7.30743
2518346	BHI	1.01611e-05	10.6526	-2.10305	9.91926	93.8437	4.21304		3942084	R16A	0.000254026	5.44016	15.145	5.41935	91.3318	3.29948
3885512	E4R	1.5	63.4357	64.7739	66.2053	35.195	0.814744		3942085	P18A	5	76.6568	65.8432	75.0968	27.4678	3.43834
3885512	E4R	0.5	63.4357	59.7266	59.5156	39.1074	1.297		3942085	P18A	1.66667	75.0742	72.2879	78.9677	24.5567	1.97365
3885512	E4R	0.166667	50.9597	45.6362	59.0542	48.1166	3.97443		3942085	P18A	0.555556	68.7438	69.4952	65.5484	32.0709	1.23278
3885512	E4R	0.0555556	42.5144	38.9064	33.218	61.7871	2.75696		3942085	P18A	0.185185	63.996	66.7025	68.9032	33.4661	1.44584
3885512	E4R	0.0185185	26.7754	29.8633	29.0657	71.4318	0.942908		3942085	P18A	0.0617284	51.9288	44.5757	52.129	50.4555	2.53192
3885512	E4R	0.00617284	27.3512	31.3354	20.2999	73.6711	3.28727		3942085	P18A	0.0205761	38.6746	42.2127	30.7097	62.801	3.46574
3885512	E4R	0.00205761	11.2284	4.62671	2.07612	94.0229	2.77836		3942085	P18A	0.00685871	21.2661	25.8861	21.9355	76.9708	1.46864
3885512	E4R	0.000685871	15.643	9.46372	16.3783	86.1717	2.23395		3942085	P18A	0.00228624	11.7705	16.6488	18.3226	84.4194	2.00243
3885512	E4R	0.000228624	15.2591	0	8.3045	92.1455	4.49383		3942085	P18A	0.000762079	10.3858	9.12997	17.2903	87.7313	2.58468
3885512	E4R	7.62079e-05	13.3397	0	4.61361	94.0156	3.98512		3942085	P18A	0.000254026	2.67062	14.7154	8.77419	91.2799	3.54268
3885513	Q8A	1.5	69.9616	74.0273	68.9735	29.0125	1.57562		3942086	P19A	5	76.0633	80.4511	78.4516	21.678	1.29222
3885513	Q8A	0.5	68.618	66.6667	66.6667	32.6829	0.662723		3942086	P19A	1.66667	79.822	74.2213	83.0968	20.9533	2.64015
3885513	Q8A	0.166667	63.8196	64.143	56.286	38.5838	2.61517		3942086	P19A	0.555556	71.5134	75.9398	75.6129	25.6446	1.45099
3885513	Q8A	0.0555556	54.7985	50.4732	53.9792	46.9164	1.35148		3942086	P19A	0.185185	74.2829	65.1987	70.7097	29.9362	2.692
3885513	Q8A	0.0185185	44.2418	44.3743	32.2953	59.6962	4.07995		3942086	P19A	0.0617284	62.8091	66.9173	63.2258	35.6826	1.33011
3885513	Q8A	0.00617284	33.1094	21.8717	24.6828	73.4454	3.44001		3942086	P19A	0.0205761	54.6983	48.2277	45.4194	50.5515	2.79907
3885513	Q8A	0.00205761	20.8253	19.3481	23.7601	78.6888	1.32105		3942086	P19A	0.00685871	36.6963	39.8496	34.5806	62.9578	1.55968
3885513	Q8A	0.000685871	12.9559	11.7771	9.4579	88.6031	1.04688		3942086	P19A	0.00228624	24.6291	26.5306	16.2581	77.5274	3.21486
3885513	Q8A	0.000228624	9.88484	2.73396	3.92157	94.4865	2.25413		3942086	P19A	0.000762079	19.8813	25.8861	27.3548	75.6259	2.32916
3885513	Q8A	7.62079e-05	-3.35893	7.78128	2.30681	97.7569	3.27669		3942086	P19A	0.000254026	23.64	17.7229	13.1613	81.8253	3.09055
3885514	I9A	5		44.3743	59.0542	48.2857	6.10602		3942087	S20A	5	76.6568	82.1697	87.4839	17.8965	3.18462
3885514	I9A	1.5	25.4319	41.6404	30.6805	67.4158	4.86486		3942087	S20A	1.66667	76.8546	76.1547	78.1936	22.9324	0.609409
3885514	I9A	0.5	21.2092	22.082	21.2226	78.4954	0.294173		3942087	S20A	0.555556	69.9308	74.8657	73.8064	27.1323	1.52822
3885514	I9A	0.166667	14.1075	16.4038	10.3806	86.3694	1.7881		3942087	S20A	0.185185	73.0959	69.2803	77.4194	26.7348	2.39538
3885514	I9A	0.0555556	22.5528	14.3007	12.6874	83.4864	3.11287		3942087	S20A	0.0617284	72.7003	62.406	63.2258	33.8893	3.36556
3885514	I9A	0.0185185	19.2898	14.511	12.2261	84.6577	2.1203		3942087	S20A	0.0205761	54.5005	50.3759	51.6129	47.8369	1.24507
3885514	I9A	0.00617284	12.1881	14.511	6.68973	88.8704	2.36274		3942087	S20A	0.00685871	31.1573	36.4125	34.8387	65.8639	1.58654
3885514	I9A	0.00205761	16.9866	9.67403	13.8408	86.4995	2.15772		3942087	S20A	0.00228624	31.7507	21.3749	27.3548	73.1732	3.06356
3885514	I9A	0.000685871	31.7658	17.8759	18.4544	77.3013	4.62216		3942087	S20A	0.000762079	25.4204	27.1751	7.22581	80.0596	6.49769
3885514	I9A	0.000228624	22.1689	13.8801	21.2226	80.9095	2.66888		3942087	S20A	0.000254026	-1.87933	8.70032	15.2258	92.6511	5.07781
3885515	E10A	1.5	63.2438	62.6709	68.2814	35.268	1.816		3942088	E21A	5	68.9416	71.8582	75.3548	27.9484	1.8888
3885515	E10A	0.5	66.6987	66.2461	68.0508	33.0015	0.552333		3942088	E21A	1.66667	75.272	67.5618	75.871	27.0984	2.72594
3885515	E10A	0.166667	65.3551	66.4564	59.9769	36.0705	2.03941		3942088	E21A	0.555556	70.9199	66.7025	78.9677	27.8033	3.6656
3885515	E10A	0.0555556	54.6065	54.6793	50.7497	46.6548	1.32237		3942088	E21A	0.185185	68.7438	67.7766	71.2258	30.7513	1.04658
3885515	E10A	0.0185185	39.2514	37.4343	35.7555	62.5196	1.02849		3942088	E21A	0.0617284	52.1266	61.3319	55.7419	43.5999	2.72812
3885515	E10A	0.00617284	30.0384	23.9748	26.2976	73.2298	1.7996		3942088	E21A	0.0205761	50.544	44.7905	49.8064	51.6197	1.84156
3885515	E10A	0.00205761	14.8752	14.9317	11.3033	86.2966	1.22277		3942088	E21A	0.00685871	29.5747	25.8861	35.3548	69.7281	2.80747
3885515	E10A	0.000685871	29.2706	12.8286	13.1488	81.584	5.53044		3942088	E21A	0.00228624	28.7834	23.0934	15.4839	77.5464	3.92518
3885515	E10A	0.000228624	24.2802	15.9832	9.68858	83.3493	4.30511		3942088	E21A	0.000762079	26.2117	25.2417	15.4839	77.6876	3.49032
3885515	E10A	7.62079e-05	16.9866	10.9359	13.3795	86.2327	1.79055		3942088	E21A	0.000254026	18.8922	17.0784		82.0147	0.916094
3885516	E10R	1.5	54.6065	39.327	48.9043	52.3874	4.54189		3942089	E21R	5	70.5242	77.6584	73.8064	26.0036	2.10052
3885516	E10R	0.5	55.9501	45.0053	53.9792	48.3551	3.4317		3942089	E21R	1.66667	63.2047	66.9173	70.7097	33.0561	2.20737
3885516	E10R	0.166667	46.929	53.2071	53.9792	48.6282	2.27465		3942089	E21R	0.555556	66.3699	67.9914	67.0968	32.8473	0.477755
3885516	E10R	0.0555556	46.3532	42.9022	44.5213	55.4078	1.01563		3942089	E21R	0.185185	60.8309	65.1987	66.3226	35.8826	1.70656
3885516	E10R	0.0185185	45.5854	30.9148	35.2941	62.7352	4.43012		3942089	E21R	0.0617284	52.7201	55.9613	57.8064	44.504	1.51466
3885516	E10R	0.00617284	39.8273	23.5542	20.9919	71.8756	6.00916		3942089	E21R	0.0205761	45.2028	46.724	48	53.3578	0.823767
3885516	E10R	0.00205761	18.3301	11.9874	12.4567	85.7419	2.079		3942089	E21R	0.00685871	36.4985	34.0494	30.9677	66.1614	1.63024
3885516	E10R	0.000685871	7.38964	17.0347	9.4579	88.7059	2.98702		3942089	E21R	0.00228624	28.5856	19.2266	24.5161	75.8906	2.76041
3885516	E10R	0.000228624	20.6334	13.4595	20.2999	81.8691	2.38177		3942089	E21R	0.000762079	17.9031	25.2417	27.0968	76.5862	2.85986
3885516	E10R	7.62079e-05	18.1382	9.67403	5.76701	88.8069	3.71996		3942089	E21R	0.000254026	8.01187	22.449	10.5806	86.3195	4.53034
3885522	IM172N22-	1.5	76.4875	72.5552	79.5848	23.7908	2.07238		3942090	S22A	5	77.0524	78.5177	83.871	20.1863	2.11133
3885522	IM172N22-	0.5	67.6583	74.0273	71.511	28.9345	1.88692		3942090	S22A	1.66667	76.6568	76.7991	78.7097	22.6115	0.674329
3885522	IM172N22-	0.166667	73.6084	67.9285	66.8973	30.5219	2.12585		3942090	S22A	0.555556	75.4698	69.9248	81.2903	24.4383	3.34312
3885522	IM172N22-	0.0555556	63.6276	50.0526	63.8985	40.8071	4.65701		3942090	S22A	0.185185	65.9743	67.1321	74.8387	30.685	2.83444
3885522	IM172N22-	0.0185185	55.3743	38.2755	37.3702	56.3267	5.96671		3942090	S22A	0.0617284	62.6113	55.7465	64.7742	38.956	2.77264
3885522	IM172N22-	0.00617284	43.0902	25.4469	32.0646	66.4661	5.24291		3942090	S22A	0.0205761	46.3897	52.739	40.5161	53.4517	3.59587
3885522	IM172N22-	0.00205761	33.4933	17.4553	22.8374	75.4047	4.80131		3942090	S22A	0.00685871	32.542	28.6788	29.6774	69.7006	1.17959
3885522	IM172N22-	0.000685871	10.4607	5.67823	11.3033	90.8526	1.78459		3942090	S22A	0.00228624	16.9139	14.0709	10.5806	86.1448	1.86597
3885522	IM172N22-	0.000228624	24.0883	15.142	11.0727	83.2324	3.91668		3942090	S22A	0.000762079	31.5529	14.7154	9.80645	81.3084	6.7091
3885522	IM172N22-	7.62079e-05	24.0883	11.7771	15.6863	82.8161	3.70045		3942090	S22A	0.000254026	5.24233	17.9377	7.48387	89.7787	3.98584

[truncated: 36 more sheets: Supp Fig 7e-h, Supp Fig 8, S519 LCMS, IM459 LCMS, IM459N21 LCMS, IM459C14 LCMS, IM172 LCMS, IM172N22 LCMS, IM172C13 LCMS, IM172N22(-) LCMS, S1A LCMS, L2A LCMS, E3A LCMS, E3R LCMS, E4A LCMS, E4R LCMS, E5A LCMS, E5R LCMS, W6A LCMS, E8A LCMS …]
